# Supplementary material for: The Cell-Autonomous Pro-Metastatic Activities of PD-L1 in Breast Cancer Are Regulated by N-Linked Glycosylation-Dependent Activation of STAT3 and STAT1
Source: Cells. 2023 Sep 23;12(19):2338. doi: 10.3390/cells12192338 (PMC10571791; doi:10.3390/cells12192338)
Supplement: Supplementary file 1 [file cells-12-02338-s001.zip]

Archive with 1 entries (1 files):
- cells-2586464-supplementary.pdf
